# Supplementary material for: Enhancing quinoa growth under severe saline-alkali stress by phosphate solubilizing microorganism Penicillium funicuiosum P1
Source: PLoS One. 2022 Sep 6;17(9):e0273459. doi: 10.1371/journal.pone.0273459 (PMC9447905; doi:10.1371/journal.pone.0273459)
Supplement: S1 Appendix — (XLSX) [file pone.0273459.s001.xlsx]

## Sheet: quinoa
Survival rate (%)
CK	8.57143	11.4286	11.4286
OF	25.7143	28.5714	34.2857
P1	40	34.2857	28.5714
MA	17.1429	11.4286	11.4286
FGD	14.2857	17.1429	17.1429
Stem length(cm)
CK	5.6	4.8	5.5	5.8	4.3	3.9	5.4	4.6
OF	8.2	8.1	7.6	7.7	8.5	7.1	9.1	7.4
P1	8.9	7.5	7.5	7.6	8.7	7.6	6.9	7.4
MA	5.8	5.5	4.5	5.4	6.1	4.6	6.2	6.1
FGD	6.8	5.8	5.1	5.6	5.7	6.5	4.8	4.9
Root length(cm)
CK	4.4	3.9	4.4	3.5	3.9
OF	7.5	7.9	7.4	6.5	7.9
P1	9.8	10.5	10.7	9.7	9.9
MA	4.1	4.6	4.9	5.1	4.6
FGD	4.6	4.7	4.6	4.1	5.2
chlorophyll content(SPAD)
CK	24.4	23.9	23.6
OF	25.9	26.7	27.1
P1	31.3	30.8	31.5
MA	29.1	30.4	30.6
FGD	24.6	25.3	24.4
SOD
CK	98.3048	100.539	99.4219
OF	103.307	102.025	102.666
P1	131.158	132.289	131.723
MA	73.9614	69.4789	71.7202
FGD	67.8538	70.1156	68.9847
POD
CK	33.4514	29.5159	31.4837
OF	39.9361	40.9345	34.9441
P1	35.8494	37.8411	34.8536
MA	31.5831	29.6092	29.6092
FGD	29.8805	31.8725	31.8725
proline(nmol/g FW)
CK	22.5962	23.2372	22.9167
OF	14.8077	15	14.9038
P1	11.859	11.7949	11.8269
MA	13.0342	13.3547	13.1944
FGD	21.4744	21.1538	21.3141
MDA(nmol/g)
CK	10.0684	9.90594	9.98717
OF	6.9908	6.87963	6.93522
P1	3.2921	3.37833	3.33522
MA	6.4478	6.3638	6.4058
FGD	6.5432	6.41713	6.48017
Stem length(cm)
CK	pH7	6.65	6.6	6.433
	pH8	5.443	5.15	5.378
	pH9	0.733	0.825	0.667
Oxalic Acid	pH7	7.225	7.043	7.05
	pH8	5.917	5.86	5.94
	pH9	1.65	1.55	1.683
Acetic Acid	pH7	6.514	6.4	6.525
	pH8	6.433	6.325	6.367
	pH9	1.775	1.7	1.95
Succinic Acid	pH7	6.3	6.575	6.425
	pH8	5.975	5.767	5.825
	pH9	1.467	1.45	1.367
Citric Acid	pH7	6.933	6.975	7.08
	pH8	6.4	6.52	6.529
	pH9	1.45	1.25	1.367
Malic Acid	pH7	5.656	5.711	5.683
	pH8	5.775	5.625	5.6
	pH9	1.767	1.667	1.633
Root length(cm)
CK	pH7	3.22	3.35	3.167
	pH8	2.613	2.85	2.8
	pH9	0.475	0.575	0.417
Oxalic Acid	pH7	6.55	6.814	6.24
	pH8	5.817	6.04	5.967
	pH9	1.971	1.98	2.15
Acetic Acid	pH7	3.6	3.725	3.7
	pH8	2.525	2.775	2.75
	pH9	0.65	0.675	0.8
Succinic Acid	pH7	3.85	3.814	3.783
	pH8	3.133	3.233	3.033
	pH9	1.2	1.375	1.36
Citric Acid	pH7	3.943	3.971	3.986
	pH8	3.557	3.617	3.467
	pH9	0.833	0.867	0.85
Malic Acid	pH7	3.25	3.15	3.333
	pH8	2.367	2.52	2.3
	pH9	0.9	1.1	0.95

## Sheet: soil
pH
CK	9.11	9.14	9.1
OF	9.1	9.06	9.03
P1	8.73	8.86	8.72
MA	8.52	8.49	8.53
FGD	9.17	9.15	9.14
EC(mS/cm)
CK	0.97	0.944	0.957
OF	1.527	1.575	1.551
P1	1.039	1.115	1.077
MA	1.232	1.221	1.2265
FGD	1.025	1.008	1.0165
HCO3-(mg/kg)
CK	51.85	45.75	48.8
OF	39.65	42.7	42.7
P1	39.65	39.65	42.7
MA	30.5	27.45	27.45
FGD	48.8	45.75	48.8
Available-N(mg/kg)
CK	129.5	126	136.5
OF	171.5	185.5	168
P1	168	164.5	168
MA	70	80.5	77
FGD	126	115.5	119
Available-P(mg/kg)
CK	14.6743	14.4357	14.0778
OF	151.396	150.919	151.634
P1	15.3901	16.1059	15.6287
MA	27.7977	27.7977	27.3204
FGD	17.0604	17.299	16.5832
Available-K(mg/kg)
CK	268.92	286.48	241.34
OF	478.43	511.44	494.97
P1	183.18	188.69	177.67
MA	263.41	274.43	268.92
FGD	179.28	168.26	190.22
Organic carbon(g/kg)
CK	7.182	7.581	8.778
OF	21.147	18.753	21.546
P1	10.374	8.778	9.975
MA	5.586	6.384	5.187
FGD	5.586	4.788	6.384
